# Supplementary material for: Immune response profile of caruncular and trophoblast cell lines infected by high- (Nc-Spain7) and low-virulence (Nc-Spain1H) isolates of Neospora caninum
Source: Parasit Vectors. 2019 May 8;12:218. doi: 10.1186/s13071-019-3466-z (PMC6505111; doi:10.1186/s13071-019-3466-z)
Supplement: Supplementary file 1 — Additional file 1:Table S1. Statistical test results for mRNA expression levels. Table S2. Statistical test results for protein secretion. [file 13071_2019_3466_MOESM1_ESM.xlsx]

## Sheet: Table S1
mRNA expression levels	BCEC-1								F3
	4 hpi				24 hpi				4 hpi				24 hpi
	NC vs Nc-Spain7 vs Nc-Spain1H (Kruskal-Wallis H-test)	NC vs Nc-Spain7 (Dunn’s multiple comparison test)	NC vs Nc-Spain1H (Dunn’s multiple comparison test)	Nc-Spain7 vs Nc-Spain1H (Mann-Whitney U-test)	NC vs Nc-Spain7 vs Nc-Spain1H (Kruskal-Wallis H-test)	NC vs Nc-Spain7 (Dunn’s multiple comparison test)	NC vs Nc-Spain1H (Dunn’s multiple comparison test)	Nc-Spain7 vs Nc-Spain1H (Mann-Whitney U-test)	NC vs Nc-Spain7 vs Nc-Spain1H (Kruskal-Wallis H-test)	NC vs Nc-Spain7 (Dunn’s multiple comparison test)	NC vs Nc-Spain1H (Dunn’s multiple comparison test)	Nc-Spain7 vs Nc-Spain1H (Mann-Whitney U-test)	NC vs Nc-Spain7 vs Nc-Spain1H (Kruskal-Wallis H-test)	NC vs Nc-Spain7 (Dunn’s multiple comparison test)	NC vs Nc-Spain1H (Dunn’s multiple comparison test)	Nc-Spain7 vs Nc-Spain1H (Mann-Whitney U-test)
ICAM-1	χ² = 2.341, dƒ = 2, P = 0.3103	χ² = 5.9, dƒ = 2, P = 0.4019	χ² = 1.9, dƒ = 2, P > 0.9999	U(8) = 37, Z = 1.016, P = 0.3527	χ² = 5.894, dƒ = 2, P = 0.0525	χ² = 8.188, dƒ = 2, P = 0.0517	χ² = 2.688, dƒ = 2, P > 0.9999	U(8) = 15.5, Z = 1.6, P = 0.0768	χ² = 1.03, dƒ = 2, P = 0.5975	χ² = 3.778, dƒ = 2, P = 0.938	χ² = 2.222, dƒ = 2, P > 0.9999	U(8) = 38, Z = 0.4157, P = 0.8633	χ² = 0.6865, dƒ = 2, P = 0.7094	χ² = 2.438, dƒ = 2, P > 0.999	χ² = 2.625, dƒ = 2, P > 0.999	U(8) = 32, Z = 0.05304, P > 0.9999
IL-12p40	χ² = 0.3789, dƒ = 2, P = 0.8386	χ² = 2, dƒ = 2, P > 0.9999	χ² = 1, dƒ = 2, P > 0.9999	U(8) = 20, Z = 0.3194, P = 0.9452	—	—	—	—	χ² = 12.99, dƒ = 2, P = 0.0015	χ² = 11.33, dƒ = 2, P = 0.0074	χ² = 12, dƒ = 2, P = 0.004	U(8) = 39, Z = 0.1782, P = 0.9314	χ² = 4.655, dƒ = 2, P = 0.0975	χ² = 7, dƒ = 2, P = 0.1431	χ² = 6.125, dƒ = 2, P = 0.2496	U(8) = 27, Z = 0.2475, P = 0.6454
IL-6	χ² = 16.08, dƒ = 2, P = 0.0003	χ² = 9.9, dƒ = 2, P = 0.0357	χ² = 15.6, dƒ = 2, P = 0.0002	U(8) = 24, Z = 1.448, P = 0.0524	χ² = 2.822, dƒ = 2, P = 0.2439	χ² = 5.813, dƒ = 2, P = 0.2928	χ² = 3.75, dƒ = 2, P = 0.8554	U(8) = 25, Z = 0.5879, P = 0.4828	χ² = 1.115, dƒ = 2, P = 0.5727	χ² = 3.778, dƒ = 2, P = 0.938	χ² = 0.8889, dƒ = 2, P > 0.9999	U(8) = 36, Z = 0.7721, P = 0.7304	χ² = 10.5, dƒ = 2, P = 0.0052	χ² = 7.438, dƒ = 2, P = 0.1004	χ² = 11.13, dƒ = 2, P = 0.0044	U(8) = 18.5, Z = 1.054, P = 0.1800
IL-8	χ² = 19.52, dƒ = 2, P < 0.0001	χ² = 14.2, dƒ = 2, P = 0.0009	χ² = 15.8, dƒ = 2, P = 0.0002	U(8) = 42, Z = 0.4064, P = 0.5787	χ² = 16.13, dƒ = 2, P = 0.0003	χ² = 16.63, dƒ = 2, P = 0.0003	χ² = 10.19, dƒ = 2, P = 0.0117	U(8) = 18, Z = 0.9742, P = 0.1506	χ² = 17.56, dƒ = 2, P = 0.0002	χ² = 17.67, dƒ = 2, P = 0.0021	χ² = 14.33, dƒ = 2, P = 0.0004	U(8) = 33, Z = 0.4454, P = 0.5457	χ² = 1.097, dƒ = 2, P = 0.5778	χ² = 0.375, dƒ = 2, P > 0.9999	χ² = 3, dƒ = 2, P > 0.9999	U(8) = 24, Z = 0.9554, P = 0.4258
TFG-β1	χ² = 0.09548, dƒ = 2, P = 0.9534	χ² = 0.1, dƒ = 2, P > 0.9999	χ² = 1, dƒ = 2, P > 0.9999	U(8) = 44, Z = 0.2794, P = 0.6842	χ² = 12.02, dƒ = 2, P = 0.0025	χ² = 11.75, dƒ = 2, P = 0.002	χ² = 7.75, dƒ = 2, P = 0.0735	U(8) = 18, Z = 1.161, P = 0.1602	χ² = 18.44, dƒ = 2, P < 0.0001	χ² = 15.44, dƒ = 2, P = 0.0001	χ² = 11.56, dƒ = 2, P = 0.006	U(8) = 23, Z = 1.039, P = 0.1359	χ² = 0.05446, dƒ = 2, P = 0.9731	χ² = 0.3125, dƒ = 2, P > 0.9999	χ² = 0.5, dƒ = 2, P > 0.9999	U(8) = 31, Z = 0.2313, P = 0.9361
TLR-2	χ² = 17.31, dƒ = 2, P = 0.0002	χ² = 6, dƒ = 2, P = 0.3825	χ² = 16.2, dƒ = 2, P = 0.0001	U(8) = 8, Z = 2.591, P = 0.0007	χ² = 1.915, dƒ = 2, P = 0.3838	χ² = 4.063, dƒ = 2, P = 0.7482	χ² = 0.3125, dƒ = 2, P > 0.9999	U(8) = 22, Z = 1.24, P = 0.3138	χ² = 6.628, dƒ = 2, P = 0.0364	χ² = 8.111, dƒ = 2, P = 0.0905	χ² = 0.4444, dƒ = 2, P > 0.9999	U(8) = 16, Z = 2.287 P = 0.0315	χ² = 4.511, dƒ = 2, P = 0.1048	χ² = 6.375, dƒ = 2, P = 0.2099	χ² = 6.563, dƒ = 2, P = 0.1863	U(8) = 31.5, Z = 0.0533, P = 0.9807
TNF-α	χ² = 19.73, dƒ = 2, P < 0.0001	χ² = 13.8, dƒ = 2, P = 0.0014	χ² = 16.2, dƒ = 2, P = 0.0001	U(8) = 38, Z = 0.6096, P = 0.393	—	—	—	—	χ² = 19.4, dƒ = 2, P < 0.0001	χ² = 7.5, dƒ = 2, P = 0.1077	χ² = 16, dƒ = 2, P < 0.0001	U(8) = 0, Z = 2.579, P < 0.0001	—	—	—	—
VCAM-1	—	—	—	—	—	—	—	—	—	—	—	—	χ² = 1.235, dƒ = 2, P = 0.5393	χ² = 3.625, dƒ = 2, P = 0.9157	χ² = 3.125, dƒ = 2, P > 0.9999	U(8) = 31, Z = 0.1414, P = 0.9591
Abbreviations: NC: negative control, vs: versus

## Sheet: Table S2
Protein secretion		BCEC-1				F3
Cytokine	Time	NC vs Nc-Spain7 vs Nc-Spain1H (Kruskal-Wallis H-test)	NC vs Nc-Spain7 (Dunn’s multiple comparison test)	NC vs Nc-Spain1H (Dunn’s multiple comparison test)	Nc-Spain7 vs Nc-Spain1H (Mann-Whitney U-test)	NC vs Nc-Spain7 vs Nc-Spain1H (Kruskal-Wallis H-test)	NC vs Nc-Spain7 (Dunn’s multiple comparison test)	NC vs Nc-Spain1H (Dunn’s multiple comparison test)	Nc-Spain7 vs Nc-Spain1H (Mann-Whitney U-test)
IL-6	4 hpi	χ² = 2.765, dƒ = 2, P = 0.251	χ² = 5.5, dƒ = 2, P = 0.3383	χ² = 1.25, dƒ = 2, P > 0.9999	U(8) = 22, Z = 1.225, P = 0.2886	—	—	—	—
IL-8	24 hpi	χ² = 15.87, dƒ = 2, P = 0.0004	χ² = 13.25, dƒ = 2, P = 0.0005	χ² = 10.75, dƒ = 2, P = 0.0071	U(8) = 22, Z = 0.7073, P = 0.3282	—	—	—	—
	56 hpi	—	—	—	—	χ² = 13.74, dƒ = 2, P = 0.001	χ² = 11.88, dƒ = 2, P = 0.0022	χ² = 10.63, dƒ = 2, P = 0.0076	U(8) = 29, Z = 0.3551, P = 0.7984
TNF-α	4 hpi	—	—	—	—	χ² = 16.84, dƒ = 2, P < 0.0001	χ² = 6, dƒ = 2, P = 0.2817	χ² = 14, dƒ = 2, P = 0.0003	U(8) = 0, Z = 2.736, P = 0.0002
	8 hpi	χ² = 18.9, dƒ = 2, P < 0.0001	χ² = 11.78, dƒ = 2, P = 0.004	χ² = 15.22, dƒ = 2, P = 0.0001	U(8) = 25, Z = 0.9379, P = 0.1903	χ² = 21.26, dƒ = 2, P < 0.0001	χ² = 8, dƒ = 2, P = 0.0635	χ² = 16, dƒ = 2, P < 0.0001	U(8) = 0, Z = 2.305, P = 0.0002
Abbreviations: NC: negative control, vs: versus
